# Supplementary material for: Validation of activity trackers to estimate energy expenditure in older adults with cardiovascular risk factors
Source: PLoS One. 2024 Aug 27;19(8):e0309481. doi: 10.1371/journal.pone.0309481 (PMC11349177; doi:10.1371/journal.pone.0309481)
Supplement: S4 File — (XLSX) [file pone.0309481.s004.xlsx]

## Sheet: Tabelle1
sex (1-female)	age	height (m)	weight (kg)	BMI	Resting heart rate [1/min]	peak heart rate [1/min]	mean heart rate during total protocol (1/min)	VO2max_ergometer [l/min]	VO2max_peak [l/min]	VO2max_peak [ml/min]	VO2max [ml/kg/min]	Resting Energy Expenditure	IC_resting (kcal/min)	IC_TEE_resting (kcal/min)	IC_walking (kcal/min)	IC_Treppe (kcal/min)	IC_Gehen+Treppe (kcal/min)	IC_Treppe hoch+runter (getrennt) (kcal/min)	IC_Gehen+Treppe (getrennt) (Kcal/min)	IC_household (kcal/min)	IC_ergometer (kcal/min)	IC_total protocol (kcal/min)	IC_mean PAEE_25W	IC_MEAN_PAEE_50W	IC_MEAN_PAEE_75W	IC_MEAN_PAEE_100W	IC_MEAN_PAEE_125W	IC_MEAN_PAEE_150W	IC_MEAN_PAEE_175W	IC_MEAN_PAEE_200W	IC_MEAN_PAEE_225W	IC_Resting (MET)	IC_walking (MET)	IC_climbing stairs (MET)	IC_walking+climbing stairs (MET)	IC_Household activities (MET)	IC_ergometer (MET)	IC_total protocol (MET)	IC_MEAN_PAEE_25W (MET)	IC_MEAN_PAEE_50W (MET)	IC_MEAN_PAEE_75W (MET)	IC_MEAN_PAEE_100W (MET)	IC_MEAN_PAEE_125W (MET)	IC_MEAN_PAEE_150W (MET)	IC_MEAN_PAEE_175W (MET)	IC_MEAN_PAEE_200W (MET)	IC_MEAN_PAEE_225W (MET)	Actiheart_PAEE_resting (kcal/min)	Actiheart_PAEE_walking (kcal/min)
1	65	1.68	85	30.1162	60.6749	151	87.669	2.32	2.3	2320	27.2941	0.926191	0.473259	1.39945	3.50786	6.09048	4.36992	6.09302	4.36992	3.01721	6.32676	2.89023	2.51167	3.89167	4.91333	5.88583	6.79583	stopped	stopped	stopped	stopped	0.978613	3.1	4.6	3.6	2.7	4.8	2.57143	2.51167	3.89167	4.91333	5.88583	6.79583	stopped	stopped	stopped	stopped	0.112589	2.49911
1	80	1.52	45	19.4771	75.6859	133	94.2287	0.887	1.027	1027	22.8222	0.651892	0.558195	1.21009	1.92389	2.71929	2.17277	2.37708	2.04535	1.6953	2.89129	1.53826	2.26649	3.5118	stopped	stopped	stopped	stopped	stopped	stopped	stopped	1.592	3.38472	4.21495	3.64449	2.99967	4.53361	2.81049	3.825	5.2375	stopped	stopped	stopped	stopped	stopped	stopped	stopped	0.0596061	0.953582
1	64	1.6	71.2	27.8125	71.4152	159	92.696	1.498	1.498	1498	21.0986	0.885701	0.464471	1.35017	1.90789	3.9309	2.53135	3.9309	2.53135	1.9382	3.98536	1.8879	1.56038	2.93506	4.33406	5.75636	6.65206	stopped	stopped	stopped	stopped	1.09655	2.33457	3.85809	2.80409	2.3203	3.92717	2.24966	2.025	3.19	4.26	5.265	5.83279	stopped	stopped	stopped	stopped	0.130401	1.87274
1	70	1.75	71	23.1837	65.9186	161	94.3111	1.807	1.807	1807	25.4507	0.768944	0.456696	1.22564	3.39872	3.9389	3.60664	3.1973	3.3313	2.17036	5.0456	2.45829	1.88781	3.45881	4.91628	6.61143	8.32478	stopped	stopped	stopped	stopped	1.00261	3.46819	3.72658	3.56765	2.42879	4.70732	2.6276	2.2525	3.5775	4.6675	5.91	7.1075	stopped	stopped	stopped	stopped	0.0589457	2.29329
1	77	1.57	66	26.7759	64.4232	120	78.178	1.092	1.092	1092	16.5455	0.808014	-0.0305336	0.77748	1.03981	3.02279	1.65093	2.66657	1.44931	1.32523	3.2502	1.25335	1.91573	3.8004	4.79303	stopped	stopped	stopped	stopped	stopped	stopped	0.693544	1.65545	3.31743	2.16765	1.88744	3.51163	1.80843	2.44583	4.00417	4.63934	stopped	stopped	stopped	stopped	stopped	stopped	0.0502725	1.06723
1	75	1.52	63.5	27.4844	78.0228	121	90.306	1.145	1.33	1330	21.1111	0.888781	0.196258	1.08504	1.73564	2.22328	1.90996	2.05372	1.83395	1.51979	3.50212	1.42434	3.29713	3.7076	stopped	stopped	stopped	stopped	stopped	stopped	stopped	1.01263	2.44196	2.81395	2.57494	2.19576	3.97759	2.11681	3.83417	4.11983	stopped	stopped	stopped	stopped	stopped	stopped	stopped	0.0393416	1.0175
1	69	1.64	73	27.1416	151.35	198	162.255	did not perform	1.295	1295	17.7397	0.849656	0.595595	1.44525	2.24363	4.13877	2.82768	3.82177	2.64089	2.69108	did not perform	2.09175	did not perform	did not perform	did not perform	did not perform	did not perform	did not perform	did not perform	did not perform	did not perform	1.15	2.51867	3.82448	2.9211	2.81697	did not perform	2.33269	did not perform	did not perform	did not perform	did not perform	did not perform	did not perform	did not perform	did not perform	did not perform	0.866289	1.9372
1	68	1.68	69	24.4473	76.5735	150	92.0551	1.703	1.7	1700	24.6377	0.801347	0.674596	1.47594	2.87634	4.77312	3.4609	4.77312	3.4609	3.29699	4.97388	2.67653	2.60795	4.12128	5.58892	7.54896	stopped	stopped	stopped	stopped	stopped	1.24206	3.13993	4.55602	3.57634	3.46073	4.64054	2.88744	2.9	4.09167	5.10833	6.44167	stopped	stopped	stopped	stopped	stopped	0.0483133	1.31252
1	65	1.67	75.5	27.0716	66.3554	140	85.4339	1.679	1.679	1679	22.2384	0.867545	0.386883	1.25443	2.74209	4.34169	3.23506	4.34169	3.23506	2.07679	5.30072	2.38496	2.87431	4.52677	6.16398	7.61717	stopped	stopped	stopped	stopped	stopped	0.967988	2.81996	3.90041	3.15294	2.2594	4.56341	2.46773	2.8775	4.065	5.175	6.1225	stopped	stopped	stopped	stopped	stopped	0.0770792	1.84271
1	68	1.69	70	24.5089	63.2389	156	91.2909	1.213	1.383	1383	19.7571	0.803302	0.704667	1.50797	2.40535	4.2668	2.872	3.60946	2.62692	2.18089	3.72537	2.0942	2.64078	3.57492	4.94631	stopped	stopped	stopped	stopped	stopped	stopped	1.2634	2.72292	4.13646	3.07729	2.48852	3.76427	2.40838	2.94333	3.6975	4.64167	stopped	stopped	stopped	stopped	stopped	stopped	0.0553073	1.68386
1	66	1.66	61.5	22.3182	74.093	163	103.758	1.515	1.515	1515	24.8361	0.76924	0.224707	0.993947	2.56049	3.56905	2.87131	3.56905	2.87131	1.78789	4.28529	1.97522	2.36947	3.48729	4.74314	6.51844	stopped	stopped	stopped	stopped	stopped	0.969767	3.22569	3.99046	3.46138	2.44143	4.77027	2.60355	3.0875	4.125	5.2125	6.6375	stopped	stopped	stopped	stopped	stopped	0.0652741	2.4972
1	77	1.64	73	27.1416	76.2531	110	89.8635	0.588	0.864	864	11.8356	0.813878	0.338977	1.15286	2.12847	2.86617	2.33961	2.86617	2.33961	1.42663	2.3834	1.51855	1.42245	2.27053	3.44877	stopped	stopped	stopped	stopped	stopped	stopped	0.937552	2.37787	2.8444	2.5114	1.7594	2.49612	1.84181	1.7925	2.41917	3.27083	stopped	stopped	stopped	stopped	stopped	stopped	0.0484438	1.07594
1	80	1.68	78	27.6361	63.6192	120	82.8744	1.12	1.263	1263	16.1923	0.810236	0.719432	1.52967	2.25723	3.75682	2.71938	3.75682	2.71938	2.41388	3.42932	2.04918	2.26892	3.96677	4.65696	stopped	stopped	stopped	stopped	stopped	stopped	1.16316	2.35139	3.37178	2.66586	2.41614	3.1804	2.14884	2.365	3.56833	4.02333	stopped	stopped	stopped	stopped	stopped	stopped	0.059375	0.973863
1	77	1.62	59	22.4813	85.6671	154	108.555	1.669	1.669	1669	28.2881	0.723955	0.456705	1.18066	2.62896	3.95454	3.03748	3.49364	2.84663	2.15075	3.63143	1.76538	2.24379	3.24155	4.4717	5.4752	stopped	stopped	stopped	stopped	stopped	1.17882	3.38281	4.46432	3.71611	2.82313	4.24988	2.44272	3.05917	3.96667	4.99	5.69344	stopped	stopped	stopped	stopped	stopped	0.037651	1.61291
1	62	1.83	108	32.2494	89.3654	151	104.091	2.205	2.205	2205	20.4167	0.98066	0.883714	1.86437	3.30211	5.84143	3.30211	5.84143	3.30211	2.67633	5.73659	3.1717	2.06814	3.82893	4.7443	6.29683	7.94333	9.49854	stopped	stopped	stopped	0.987957	2.36789	3.59087	2.71793	1.95824	3.56311	2.21807	1.6675	2.595	3.12417	3.88583	4.69	5.3975	stopped	stopped	stopped	0.0546904	1.59478
1	69	1.65	81	29.7521	56.8079	124	75.6687	1.106	1.283	1283	15.8395	0.902438	0.260602	1.16304	2.09633	3.04778	2.43646	2.57043	2.24286	1.95082	3.52497	1.76028	2.589	3.5172	4.46092	stopped	stopped	stopped	stopped	stopped	stopped	0.840847	2.18688	2.67309	2.36069	2.0574	3.11551	1.88859	2.53333	3.13333	3.66033	stopped	stopped	stopped	stopped	stopped	stopped	0.0514714	1.7425
1	78	1.6	60	23.4375	83.0763	156	94.9904	1.849	2.18	2180	36.3333	0.737076	0.497638	1.23471	2.24244	4.37216	2.95333	4.08193	2.7474	2.37229	4.15217	1.8669	2.11242	3.33406	4.48106	5.47513	6.52465	stopped	stopped	stopped	stopped	1.21415	2.97131	4.88672	3.61066	3.01756	4.61368	2.51661	2.85833	3.99583	4.95417	5.7025	6.47049	stopped	stopped	stopped	stopped	0.0986815	1.02621
1	78	1.65	80	29.3848	62.0741	107	76.4802	1.486	1.486	1486	18.575	0.854368	0.53922	1.39359	2.50966	3.53332	2.82513	3.22119	2.68877	1.88999	3.16504	1.6758	2.59824	3.70834	stopped	stopped	stopped	stopped	stopped	stopped	stopped	1.03253	2.49224	3.09544	2.67813	1.98052	2.99585	1.85317	2.62167	3.35417	stopped	stopped	stopped	stopped	stopped	stopped	stopped	0.162439	5.64842
1	72	1.58	47.8	19.1476	71.6144	152	89.3988	1.204	1.208	1208	25.1667	0.679851	0.344165	1.02402	1.69888	3.17771	2.15463	2.87517	1.99498	1.56768	3.0481	1.27746	1.56954	3.03159	4.52375	stopped	stopped	stopped	stopped	stopped	stopped	1.25421	2.95231	4.59419	3.45831	2.72047	4.4892	2.37881	2.8225	4.59083	6.035	stopped	stopped	stopped	stopped	stopped	stopped	0.0185883	0.99579
0	80	1.8	80	24.6914	79.425	144	108.756	1.5	1.8	1800	22.5	1.02313	0.5937	1.61683	4.02052	2.34698	3.71624	2.34698	3.71624	2.54572	3.76979	2.72654	2.04585	3.66222	4.73462	5.50312	stopped	stopped	stopped	stopped	stopped	1.1725	3.69722	2.3675	3.45545	2.51437	3.42643	2.69159	2.2825	3.4175	4.0475	4.49	stopped	stopped	stopped	stopped	stopped	0.213854	3.48324
0	69	1.71	60	20.5191	65.9595	160	90.5717	2.131	2.131	2131	35.5167	0.989913	0.344545	1.33446	2.09213	2.13965	2.10401	2.13965	2.10401	1.72052	5.51151	2.65403	1.81508	2.99861	4.55639	5.85659	7.09444	8.63226	9.74292	stopped	stopped	1.31306	3.06833	3.01	3.05375	2.58	6.07551	3.47887	2.67583	3.79417	5.25917	6.43333	7.49833	8.84833	9.96333	stopped	stopped	0.192357	1.66689
1	68	1.63	54	20.3244	92.7897	165	111.225	1.094	1.094	1094	20.2593	0.720773	0.45327	1.17404	1.5484	1.08598	1.45592	1.08598	1.45592	1.72002	3.60798	1.72097	2.54867	3.61156	4.6637	stopped	stopped	stopped	stopped	stopped	stopped	1.2893	2.49792	1.89167	2.37667	2.61571	4.475	2.61052	3.495	4.49167	5.43833	stopped	stopped	stopped	stopped	stopped	stopped	0.120733	0.951515
0	69	1.82	93.8	28.3178	117.53	126	81.3723	1.55	1.55	1550	16.4894	1.14239	0.53938	1.68177	3.1517	2.299	2.99667	2.299	2.99667	2.66861	3.62557	2.25661	2.018	2.79678	3.71545	4.42882	5.16881	stopped	stopped	stopped	stopped	1.05556	2.72796	2.2175	2.63515	2.39571	2.97017	2.14188	2.00583	2.48	3.07833	3.45	3.83667	stopped	stopped	stopped	stopped	0.178769	3.1072
0	69	1.79	75	23.4075	53.5191	146	71.8586	3.028	3.028	3028	40.3733	1.0466	0.627965	1.67457	2.23937	2.31364	2.25287	2.31364	2.25287	1.45503	7.73045	3.25613	2.86391	3.83094	5.37893	6.86117	8.27277	9.04883	10.5413	12.3655	13.0911	1.3166	2.60093	2.62833	2.60591	1.94815	6.6252	2.63596	3.08917	3.82417	4.975	6.07083	7.11	7.6	8.63917	9.86417	10.2833	0.187648	2.09523
1	73	1.62	58	22.1003	57.1282	105	73.6568	1.162	1.162	1162	15.4933	0.733568	0.256069	0.989638	2.93992	2.75626	2.90653	2.75626	2.90653	1.85334	3.6082	2.05075	2.13444	3.67484	5.01532	stopped	stopped	stopped	stopped	stopped	stopped	0.745726	2.84519	2.65083	2.80985	1.96452	3.29028	2.12318	2.2475	3.39833	4.225	stopped	stopped	stopped	stopped	stopped	stopped	0.0499006	1.46171
1	77	1.73	73	24.3911	84.0375	131	100.644	1.18	1.235	1235	16.9178	0.760616	0.676958	1.43757	3.49887	2.65414	3.28769	2.65414	3.28769	2.2673	3.45778	2.56703	2.97294	4.42747	stopped	stopped	stopped	stopped	stopped	stopped	stopped	1.15167	3.39315	2.71	3.22236	2.40404	3.30167	2.63336	2.9575	3.99	stopped	stopped	stopped	stopped	stopped	stopped	stopped	0.173936	1.70185
0	77	1.81	97.5	29.761	63.4377	113	78.4477	1.579	1.579	1579	16.1122	1.13616	0.711449	1.84761	3.38617	2.7274	3.25442	2.7274	3.25442	3.16571	4.32585	2.58692	2.48644	3.36838	4.44704	5.78394	6.76101	stopped	stopped	stopped	stopped	1.12064	2.7475	2.28	2.654	2.55	3.20333	2.2136	2.19	2.7	3.285	3.995	4.49	stopped	stopped	stopped	stopped	0.374697	3.13274
1	73	1.62	43	16.3847	79.7542	142	102.379	1.016	1.016	1016	23.6279	0.624625	0.466857	1.09148	1.91583	1.57848	1.85449	1.57848	1.85449	1.62956	2.87284	1.64913	1.6688	2.997	3.95271	stopped	stopped	stopped	stopped	stopped	stopped	1.49458	3.48907	2.965	3.39379	3.075	4.66639	3.07756	3.17083	4.85833	5.97	stopped	stopped	stopped	stopped	stopped	stopped	data loss	data loss
0	61	1.83	90.3	26.9641	62.7833	154	91.0475	2.59	2.59	2590	28.7778	1.15253	0.572953	1.72549	2.86685	2.33286	2.76006	2.33286	2.76006	2.15465	6.70062	3.6997	2.23259	3.24877	4.57053	5.9854	7.42038	8.95864	9.65464	11.534	stopped	1.15083	2.67917	2.235	2.59033	2.13524	4.98146	3.12206	2.22167	2.91	3.76667	4.62833	5.54667	6.37167	6.67167	7.735	stopped	0.072655	2.48002
0	78	1.79	75	23.4075	73.0833	126	91.9078	1.326	1.371	1371	18.28	1.0066	0.505864	1.51247	2.8906	2.26069	2.77607	2.26069	2.77607	2.29208	2.73995	1.92113	1.27443	1.46972	2.66311	4.18324	5.47855	stopped	stopped	stopped	stopped	1.17083	2.98611	2.41667	2.88258	2.50952	2.79815	2.22234	1.7375	1.875	2.76667	3.85833	4.70833	stopped	stopped	stopped	stopped	0.223753	2.75266
0	69	1.79	77.5	24.1878	51.4625	147	78.071	2.527	2.527	2527	32.3974	1.06224	0.498506	1.56075	2.96729	2.58993	2.89868	2.58993	2.89868	2.94241	5.84533	3.22225	1.84386	2.7543	4.03691	5.35479	6.79782	8.90413	11.2255	stopped	stopped	1.1975	3.02944	2.57	2.94591	2.98714	5.00321	3.145	2.21	2.8975	3.825	4.74	5.7375	7.06	8.5525	stopped	stopped	0.271651	2.96983
1	67	1.64	66.2	24.6133	79.2857	142	93.4529	1.356	1.356	1356	20.5455	0.80931	0.362733	1.17204	2.06763	1.48493	1.7158	1.48493	1.7158	1.97116	3.70497	1.89182	1.89139	2.71792	3.869	5.15061	6.0869	stopped	stopped	stopped	stopped	1.05	2.60926	2	2.49848	2.46667	3.92778	2.39493	2.45833	3.13333	4.075	5.1	5.81667	stopped	stopped	stopped	stopped	0.0935289	1.18575
0	69	2.02	90	22.0567	65.4476	133	80.6211	3.244	3.244	3244	36.0444	1.02119	0.976698	1.99789	3.45559	3.08827	3.3888	3.08827	3.3888	3.00187	8.12928	4.27238	3.25681	3.88444	5.09661	6.17799	7.57298	9.31208	10.8439	12.516	14.5028	1.29784	2.94815	2.62667	2.8897	2.59524	5.85852	3.42012	2.825	3.24833	4.01333	4.68833	5.57167	6.60167	7.53333	8.53667	9.70833	0.172594	2.27495
1	64	1.63	50	18.8189	60.042	141	77.2037	2.007	2.007	2007	40.14	0.709364	0.381611	1.09098	1.8403	1.41714	1.79798	1.41714	1.79798	2.12719	4.68131	2.00184	2.10849	3.21367	4.65364	6.06021	7.37055	stopped	stopped	stopped	stopped	1.28584	3.06722	2.51	3.0115	3.36333	6.2615	3.19348	3.39	4.68667	6.3225	7.83083	9.0775	stopped	stopped	stopped	stopped	0.0654584	0.459776
[truncated: 150 more columns]
